# Supplementary material for: Factors associated with diagnostic delay and prognosis in hospitalized patients with strongyloidiasis in Okinawa, Japan
Source: PLoS Negl Trop Dis. 2025 Aug 6;19(8):e0013380. doi: 10.1371/journal.pntd.0013380 (PMC12338784; doi:10.1371/journal.pntd.0013380)
Supplement: S1 File — (XLSX) [file pntd.0013380.s001.xlsx]

## Sheet: Data
Age	Male sex	Born in Okinawa	Malignancy	Anti-cancer chemotherapy	Immunosuppressive therapy	Steroid use	Anti-HTLV-1 antibody positive	Athma	Symptom	Gastrointestinal	Fever	Respiratory	None	Impaired consciousness	Skin symptoms	Others		WBC	Neutrophil	Lympocyte	Eosinophil	Eosinophilia (>500/uL)	CRP	Hb		Specimen of the storongyloides culture		Blood culture positive	In-hospital death	Hospitalization length	Ivelmectin treatment		Days for diagnosis	Diagnosis ≧ 30days	Diagnosis to treatment	Clinical diagnosis to treatment		Infection type
90	0	1	0	0	0	0	NA	0		0	1	0	0	0	0	0		10700	9918.9	406.6	21.4	0	12.63	10.1		Stool		0	0	68	1		47	1	6	0		Chronic with symptoms
92	1	1	0	0	0	0	0	0		0	1	0	0	0	0	0		7600	6855.2	402.8	22.8	0	5.21	7.8		Stool		NA	0	63	1		30	1	2	0		Chronic with symptoms
86	1	1	1	0	0	0	0	0		0	0	0	0	0	0	1		7300	6007.9	605.9	80.3	0	2.22	10.8		Stool		NA	0	5	1		12	0	12	0		Chronic with symptoms
85	0	1	1	0	0	0	0	0		0	1	0	0	0	0	0		1900	273.6	910.1	140.6	0	2.61	12.8		Stool		0	0	121	1		83	1	69	1		Chronic with symptoms
90	0	1	0	0	0	0	NA	0		1	0	0	0	0	0	0		27400	24002.4	1068.6	548	1	14.76	10.4		Stool		0	0	11	0		6	0	NA	NA		Chronic with symptoms
86	1	1	1	0	0	0	NA	0		1	0	0	0	0	0	0		7700	5867.4	1178.1	169.4	0	0.26	7.8		Stool		0	1	34	0		32	1	NA	NA		Chronic with symptoms
72	1	1	1	0	0	0	1	0		0	0	0	0	0	1	0		9100	4004	3039.4	1183	1	0.15	13.6		Stool		NA	0	120	1		3	0	1	1		Chronic with symptoms
64	1	1	0	0	0	0	NA	0		0	0	0	0	0	0	0		13100	6694.1	4794.6	1572	1	0.58	12.8		Stool		0	0	34	1		14	0	4	1		Chronic with symptoms
94	1	1	1	0	0	0	NA	0		1	0	0	0	0	0	0		3600	2131.2	1029.6	158.4	0	2.25	7.2		Stool		1	1	80	1		33	1	5	0		Chronic with symptoms
67	1	1	1	1	1	0	0	0		0	0	1	0	0	0	0		10200	6415.8	1417.8	1652.4	1	0.08	13.2		Stool		NA	0	71	1		17	0	2	0		Chronic with symptoms
70	1	1	0	0	0	0	NA	0		1	0	0	0	0	0	0		8400	6468	1478.4	0	0	0.06	11.5		Stool		0	0	11	1		3	0	2	0		Chronic with symptoms
78	1	1	0	0	0	0	0	0		0	0	0	0	0	0	0		4400	1135.6	1383.8	8.8	0	NA	8.6		Stool		NA	0	49	1		17	0	3	0		Chronic with symptoms
91	0	1	0	0	1	1	NA	1		0	1	0	0	0	0	0		7100	8322.4	700.4	177.5	0	15.91	10.5		Stool		0	0	57	1		3	0	0	2		Chronic with symptoms
65	1	1	1	0	1	1	NA	0		0	0	0	0	0	0	1		11700	5908.5	4364.1	666.9	1	0.04	12.5		Stool		NA	0	80	1		26	0	2	0		Chronic with symptoms
81	1	1	0	0	0	0	1	0		0	0	1	0	0	0	0		4700	1917.6	1931.7	380.7	0	0.13	12.9		Stool		NA	0	7	1		14	0	10	1		Chronic with symptoms
81	1	1	0	0	0	0	NA	0		0	0	1	0	0	0	0		8000	4344	2224	896	1	4.68	13.3		Stool		NA	0	19	1		14	0	4	0		Chronic with symptoms
82	1	1	1	0	0	0	0	0		0	0	1	0	0	0	0		8000	2952	1624	2920	1	0.12	11.7		Stool		NA	0	24	1		3	0	2	0		Chronic with symptoms
77	0	1	0	0	0	0	NA	0		1	0	0	0	0	0	0		10900	8480.2	1744	109	0	0.1	14.3		Stool		NA	0	16	1		9	0	10	3		Chronic with symptoms
88	0	1	1	0	0	1	0	0		0	1	0	0	0	0	0		7500	6855	457.5	127.5	0	12.04	8.3		Stool		0	0	46	1		7	0	3	0		Chronic with symptoms
84	1	1	1	0	0	0	0	0		0	0	1	0	0	0	0		8400	4099.2	2259.6	1528.8	1	4.02	13.4		Stool		0	1	37	1		23	0	6	0		Chronic with symptoms
92	0	1	0	0	0	0	NA	0		0	0	0	0	0	0	1		9100	2718.3	1647.3	127.4	0	2.09	10.6		Stool		0	0	86	1		9	0	3	0		Chronic with symptoms
81	0	1	0	0	0	0	NA	0		0	1	0	0	0	0	0		9100	NA	NA	NA	NA	5.01	11.7		Stool		1	0	120	1		69	1	2	0		Chronic with symptoms
63	0	1	1	1	1	0	0	1		1	0	0	0	0	0	0		12000	3984	2232	4980	1	3.96	11.2		Stool		0	0	89	1		7	0	3	1		Chronic with symptoms
84	1	1	0	0	0	0	0	0		0	1	0	0	0	0	0		16000	13536	1456	16	0	18.53	14.8		Stool		0	0	18	1		10	0	6	3		Chronic with symptoms
75	0	1	1	0	0	0	1	0		0	0	0	0	0	1	0		8600	NA	NA	NA	NA	NA	14.2		Stool		0	0	42	1		0	0	1	1		Chronic with symptoms
65	1	1	1	1	1	0	NA	0		0	0	0	1	0	0	0		5700	4605.6	210.9	0	0	0.36	8.8		Stool		0	0	7	1		7	0	25	21		Asymptomatic
69	1	1	0	0	1	1	NA	0		0	0	1	0	0	0	0		7300	6394.8	474.5	211.7	0	0.11	12.3		Duodenal fluids		NA	0	21	1		1	0	1	0		Chronic with symptoms
61	1	1	0	0	0	0	1	0		0	1	0	0	0	0	0		13600	11668.8	965.6	13.6	0	19.15	14.2		Stool		0	0	49	1		29	0	1	1		Chronic with symptoms
85	1	1	1	1	1	0	NA	0		1	0	0	0	0	0	0		11400	NA	NA	NA	NA	NA	11.7		Stool		0	0	46	1		26	0	5	0		Chronic with symptoms
83	1	1	1	0	1	1	0	0		1	0	0	0	0	0	0		4800	4219.2	388.8	0	0	16.12	14.5		Stool		1	1	51	1		7	0	5	1		Chronic with symptoms
85	0	1	0	0	0	0	0	0		0	1	0	0	0	0	0		9000	6903	792	702	1	16.54	9.1		Stool		0	0	23	1		19	0	5	1		Chronic with symptoms
74	1	1	0	0	0	0	NA	0		0	0	0	0	0	0	0		7900	4826.9	442.4	1106	1	1.39	13.3		Stool		NA	0	32	1		9	0	4	1		Chronic with symptoms
93	1	1	0	0	0	0	NA	0		1	0	0	0	0	0	0		6200	3821.4	1960.2	260.4	0	NA	8		Stool		0	0	82	1		10	0	1	0		Chronic with symptoms
73	0	1	0	0	0	0	1	1		0	0	1	0	0	0	0		6400	4281.6	1126.4	627.2	1	0.93	13.2		Stool		NA	0	11	1		7	0	2	1		Chronic with symptoms
86	0	1	0	0	0	0	NA	1		0	1	0	0	0	0	0		21000	16737	2541	420	0	8.11	9.5		Stool		0	0	14	1		3	0	2	0		Chronic with symptoms
81	1	1	0	0	0	0	0	1		0	1	0	0	0	0	0		4500	2569.5	751.5	819	1	1.64	10.5		Stool		0	0	11	1		11	0	4	0		Chronic with symptoms
79	1	1	0	0	0	0	NA	0		1	0	0	0	0	0	0		5400	3601.8	928.8	48.6	0	0.71	12.9		Stool		0	0	10	0		8	0	NA	NA		Chronic with symptoms
75	1	1	1	0	0	0	NA	0		1	0	0	0	0	0	0		9900	7563.6	970.2	623.7	1	0.96	7.1		Duodenal fluids		NA	0	16	0		15	0	NA	NA		Chronic with symptoms
76	0	1	0	0	0	0	NA	0		1	0	0	0	0	0	0		6100	2153.3	2214.3	1329.8	1	0.79	11.9		Stool		NA	0	3	1		1	0	2	1		Chronic with symptoms
84	1	1	0	0	0	0	0	0		0	1	0	0	0	0	0		10200	1992.6	766.7	367.2	0	3.76	11.3		Stool		0	0	14	1		7	0	1	1		Chronic with symptoms
87	1	1	0	0	0	0	NA	0		1	0	0	0	0	0	0		5100	3009	1749.3	51	0	2.51	11.1		Stool		1	1	183	1		46	1	3	0		Chronic with symptoms
24	1	0	0	0	0	0	0	0		0	0	0	1	0	0	0		10500	7350	1701	1018.5	1	2.68	16.4		Stool		NA	0	15	1		22	0	15	7		Asymptomatic
75	0	1	1	0	0	0	1	0		1	0	0	0	0	0	0		33000	13959	NA	132	0	0.27	11.5		Stool		NA	1	55	1		0	0	0	1		Chronic with symptoms
76	0	1	0	0	0	0	0	0		0	0	1	0	0	0	0		11500	2645	1679	6762	1	0.14	12.3		Stool		NA	0	7	1		4	0	2	0		Chronic with symptoms
76	1	1	0	0	0	0	1	0		1	0	0	0	1	0	0		18500	16890.5	832.5	148	0	8.58	10		Stool		0	0	60	1		19	0	1	0		Chronic with symptoms
91	1	1	0	0	0	0	1	0		0	0	0	0	0	0	1		15500	7982.5	2867.5	3456.5	1	6.89	13.7		Stool		0	0	9	1		4	0	2	0		Chronic with symptoms
73	0	1	1	1	1	0	1	0		0	0	0	1	0	0	0		1900	1166.6	492.1	60.8	0	NA	7.2		Stool		0	0	53	1		27	0	5	0		Asymptomatic
93	0	1	0	0	0	0	0	0		0	1	0	0	0	0	0		13900	12037.4	1390	125.1	0	8.83	12		Stool		0	1	75	1		70	1	2	0		Chronic with symptoms
87	0	1	0	0	0	0	0	0		0	0	0	0	1	0	0		6200	3726.2	1667.8	142.6	0	2.3	12.8		Stool		1	0	49	1		5	0	5	0		Chronic with symptoms
77	0	1	0	0	0	0	NA	0		1	0	0	0	0	0	0		10300	6870.1	2080.6	968.2	1	0.05	12.4		Stool		0	0	8	0		2	0	NA	NA		Chronic with symptoms
94	1	1	0	0	1	1	0	0		1	0	1	0	0	0	0		2900	2151.8	519.1	81.2	0	7.69	9.7		Stool		1	1	77	1		33	1	2	0		Chronic with symptoms
79	1	1	0	0	0	0	0	0		0	1	0	0	0	0	0		8300	4797.4	581	2514.9	1	4.32	11.2		Stool		0	0	10	1		21	0	18	0		Chronic with symptoms
73	1	1	1	0	0	0	NA	0		0	0	0	1	0	0	0		11000	7612	968	1430	1	9.09	9.7		Stool		0	0	94	1		22	0	19	1		Asymptomatic
82	1	1	0	0	1	1	1	0		1	0	0	0	0	0	0		12400	7353.2	2046	620	1	2.18	12.1		Stool		NA	0	9	1		3	0	0	0		Chronic with symptoms
82	0	1	1	1	1	0	NA	0		1	0	0	0	1	0	0		18500	17353	888	18.5	0	19.21	11.6		Stool		1	0	44	1		8	0	8	0		Chronic with symptoms
